# Supplementary material for: Neoadjuvant Efficacy of Three Targeted Therapy Strategies for HER2-Positive Breast Cancer Based on the Same Chemotherapy Regimen
Source: Cancers (Basel). 2022 Sep 17;14(18):4508. doi: 10.3390/cancers14184508 (PMC9497101; doi:10.3390/cancers14184508)
Supplement: Supplementary file 1 [file cancers-14-04508-s001.zip]

Archive with 1 entries (1 files):
- cancers-1844629-supplementary.pdf
